# Supplementary material for: A temporal integration mechanism enhances frequency selectivity of broadband inputs to inferior colliculus
Source: PLoS Biol. 2019 Jun 24;17(6):e2005861. doi: 10.1371/journal.pbio.2005861 (PMC6611646; doi:10.1371/journal.pbio.2005861)
Supplement: S1 Code — (M) [file pbio.2005861.s009.m]

%Script to generate Figure 1 Data - Chen et al - PLOS BIO
%

%LOADING DATA
load S1_Data.mat

%Formating
iL = 37;
markertype1='o';
markertype2='^';
markersize=6;
color1='k';
color2=[1 1 1]*.6;
fontsize=14;

%PANEL C
figure
plot3(Figure1.Panel_c.PBI.Channel2PC1,Figure1.Panel_c.PBI.Channel3PC1,Figure1.Panel_c.PBI.Chennl2Peak,'b.')
hold on
plot3(Figure1.Panel_c.ICN.Channel2PC1,Figure1.Panel_c.ICN.Channel3PC1,Figure1.Panel_c.ICN.Chennl2Peak,'r.')
set(gca,'xgrid','on');
set(gca,'ygrid','on');

%PANEL E
figure
subplot(261)
plot(Figure1.Panel_e.PP.time,Figure1.Panel_e.PP.wvmean);
xlim([min(Figure1.Panel_e.PP.time) max(Figure1.Panel_e.PP.time)]);
ylim([-500 400])
set(gca,'box','off');

subplot(267)
plot(Figure1.Panel_e.ICN.time,Figure1.Panel_e.ICN.wvmean);
xlim([min(Figure1.Panel_e.ICN.time) max(Figure1.Panel_e.ICN.time)]);
ylim([-500 400])
set(gca,'box','off');

%PANEL F

%PANEL F
fontsize=14;
markersize=8;
figure
set(gca,'FontName','Helvetica')
set(gca,'FontSize',fontsize)
plot3(Figure1.Panel_f.PBI.PeaktoPeakWidth,log10(Figure1.Panel_f.PBI.InterChannelDisparity),Figure1.Panel_f.PBI.WaveformFrequency,'r.','markersize',markersize);
hold on
plot3(Figure1.Panel_f.ICN.PeaktoPeakWidth,log10(Figure1.Panel_f.ICN.InterChannelDisparity),Figure1.Panel_f.ICN.WaveformFrequency,'b.','markersize',markersize);
set(gca,'XTick',[.2 .4 .6 .8],'XTickLabel',[.2 .4 .6 .8]);
set(gca,'YTick',[-3 -2 -1 0],'YTickLabel',10.^[-3 -2 -1 0]);
set(gca,'xgrid','on');
set(gca,'ygrid','on');
set(gca,'zgrid','on');
set(gca,'FontName','Helvetica')
set(gca,'FontSize',fontsize)
xlabel('Width (ms)');
ylabel('Disparity');
zlabel('Frequency (Hz)');


%PANEL G
subplot 231
H = boxplot([[Figure1.Panel_g.sub1.PBI.WaveformFrequency]; [Figure1.Panel_g.sub1.ICN.WaveformFrequency]]',  'notch','on','labels',{'PBI', 'ICN'});
set(H,'color','k');
ylabel ('Waveform frequency (Hz)')
set(gca,'yscale','log')
box off
pbaspect([1 1 1])

subplot 232
H = boxplot([[Figure1.Panel_g.sub2.PBI.PeaktoPeakWidth]; [Figure1.Panel_g.sub2.ICN.PeaktoPeakWidth]]',  'notch','on','labels',{'PBI', 'ICN'});
set(H,'color','k');
box off
ylabel ('Peak-to-peak width (ms)')
pbaspect([1 1 1])

subplot 233
H = boxplot([[Figure1.Panel_g.sub3.PBI.InterChannelDisparity]; [Figure1.Panel_g.sub3.ICN.InterChannelDisparity]]',  'notch','on','labels',{'PBI', 'ICN'});
set(H,'color','k');
box off
ylabel ('inter-channel disparity')
pbaspect([1 1 1])

subplot 234
set(gca,'FontName','Helvetica')
set(gca,'FontSize',fontsize)
grp = [zeros(1,length(Figure1.Panel_g.sub4.PBI.EstRadius)),ones(1,length(Figure1.Panel_g.sub4.ICN.EstRadius))];
H = boxplot([Figure1.Panel_g.sub4.PBI.EstRadius Figure1.Panel_g.sub4.ICN.EstRadius],grp,'notch','on','labels',{'PBI', 'ICN'});
set(H,'color','k');
box off
ylabel('Estimated Radius (um)');
pbaspect([1 1 1])

subplot 235
grp = [zeros(1,length(Figure1.Panel_g.sub5.PBI.IsolationDistance)),ones(1,length(Figure1.Panel_g.sub5.ICN.IsolationDistance))];
H = boxplot([Figure1.Panel_g.sub5.PBI.IsolationDistance Figure1.Panel_g.sub5.ICN.IsolationDistance],grp,'notch','on','labels',{'PBI', 'ICN'});
set(H,'color','k');
ylabel ('Isolation Distance')
set(gca,'yscale','log')
box off
pbaspect([1 1 1])

subplot 236
H = boxplot([Figure1.Panel_g.sub6.PBI.Lratio Figure1.Panel_g.sub6.ICN.Lratio],grp,'notch','on','labels',{'PBI', 'ICN'});
set(H,'color','k');
box off
ylabel ('Lratio')
pbaspect([1 1 1])
