# Supplementary material for: A temporal integration mechanism enhances frequency selectivity of broadband inputs to inferior colliculus
Source: PLoS Biol. 2019 Jun 24;17(6):e2005861. doi: 10.1371/journal.pbio.2005861 (PMC6611646; doi:10.1371/journal.pbio.2005861)
Supplement: S2 Code — (M) [file pbio.2005861.s010.m]

%Script to generate Figure 2 Data - Chen et al - PLOS BIO
%

%LOADING DATA
load S2_Data.mat

%Formating
iL = 37;
markertype1='o';
markertype2='^';
markersize=6;
color1='k';
color2=[1 1 1]*.6;
fontsize=14;

%PANELS A-C
for k=1:4
        %Selecting Panel to Plot
        if k==1
            Panel=Figure2.Panel_a;
        elseif k==2
            Panel=Figure2.Panel_b;
        elseif k==3
            Panel=Figure2.Panel_c;
        elseif k==4
            Panel=Figure2.Panel_d;
        end
           
        figure
        colormap jet

        subplot(221)
        set(gca,'FontName','Helvetica')
        set(gca,'FontSize',fontsize)
        taxis=Panel.PBI.taxis;
        faxis=Panel.PBI.faxis;
        STRF=Panel.PBI.STRF;
        imagesc(taxis,faxis,STRF/max(max(abs(STRF))));
        set(gca,'ydir','normal');
        caxis([-1 1])
        set(gca,'box','off');
        axis([0 35 0 5])

        subplot(223)
        set(gca,'FontName','Helvetica')
        set(gca,'FontSize',fontsize)
        taxis=Panel.ICN.taxis;
        faxis=Panel.ICN.faxis;
        STRF=Panel.ICN.STRF;
        imagesc(taxis,faxis,STRF/max(max(abs(STRF))));
        set(gca,'ydir','normal');
        caxis([-1 1])
        set(gca,'box','off');
        axis([0 35 0 5])
        xlabel('Delay (ms)')
        ylabel('Frequency (Octave)')

        subplot(222)
        set(gca,'FontName','Helvetica')
        set(gca,'FontSize',fontsize)
        plot(Panel.PBI.delay,Panel.PBI.SAC,'k','linewidth',1);
        hold on;
        plot(Panel.PBI.delay,Panel.PBI.AC,'color',[1 1 1]*.5,'linewidth',1);
        xlim([-1 1]*10);
        set(gca,'box','off');   
        hold off;
        title('SAC')

        subplot(224)
        set(gca,'FontName','Helvetica')
        set(gca,'FontSize',fontsize)
        plot(Panel.ICN.delay,Panel.ICN.SAC,'k','linewidth',1);
        hold on;
        plot(Panel.ICN.delay,Panel.ICN.AC,'color',[1 1 1]*.5,'linewidth',1);
        xlim([-1 1]*10);
        set(gca,'box','off');   
        hold off;
        xlabel('Delay (ms)')
        ylabel('R (spikes^2/sec^2)')

        figure
        subplot(221)
        set(gca,'FontName','Helvetica')
        set(gca,'FontSize',fontsize)
        plot(Panel.PBI_ICN.delay,Panel.PBI_ICN.Corr,'k','linewidth',1);
        hold on;
        plot(Panel.PBI_ICN.delay,Panel.PBI_ICN.CorrShuffled,'color',[1 1 1]*.5,'linewidth',1);
        xlim([-5 15]);
        set(gca,'box','off');   
        hold off;
        xlabel('Delay (ms)')
end

figure

%PANEL E
subplot 221
set(gca,'FontName','Helvetica')
set(gca,'FontSize',fontsize)
param1=Figure2.Panel_e.PBI;
param2=Figure2.Panel_e.ICN;
grp = [zeros(1,length(param1)),ones(1,length(param2))];
boxplot([param1 param2],grp,'color','k','notch','on','labels',{'PIN','ICN'})
set(gca,'box','off');
ylabel('Response latency (ms)');

%PANEL F
subplot 222
set(gca,'FontName','Helvetica')
set(gca,'FontSize',fontsize)
param1=Figure2.Panel_f.PBI;
param2=Figure2.Panel_f.ICN;
boxplot([param1; param2]','color','k','notch','on','labels',{'PIN','ICN'})
set(gca,'box','off');
ylabel('Response precision (jitter, ms)');
