# Supplementary material for: A temporal integration mechanism enhances frequency selectivity of broadband inputs to inferior colliculus
Source: PLoS Biol. 2019 Jun 24;17(6):e2005861. doi: 10.1371/journal.pbio.2005861 (PMC6611646; doi:10.1371/journal.pbio.2005861)
Supplement: S4 Code — (M) [file pbio.2005861.s012.m]

%Script to generate Figure 4 Data - Chen et al - PLOS BIO
%

%LOADING DATA
load S4_Data.mat

%PANELS A-D
%Formating
figure
fontsize=14;
colormap jet
iL = 37;

%PANEL A
subplot(221)
set(gca,'FontName','Helvetica')
set(gca,'FontSize',fontsize)
scatter(Figure4.Panel_a.BroadBand.cTMF,Figure4.Panel_a.BroadBand.cSMF,'filled','b')
hold on
scatter(Figure4.Panel_a.NarrowBand.cTMF,Figure4.Panel_a.NarrowBand.cSMF,'filled','r')
xlim([0 400]);
ylim([0 1.3])
xlabel('cTMF (Hz)');
ylabel('cSMF (cycle/oct)');
set(gca,'box','off');

%PANEL B
subplot(222)
set(gca,'FontName','Helvetica')
set(gca,'FontSize',fontsize)
[a,b]=hist(Figure4.Panel_b.BroadBand.Bandwidth,0:.2:4);
bar(b,a,1,'b');
hold on
[a,b]=hist(Figure4.Panel_b.NarrowBand.Bandwidth,0:.2:4);
bar(b,a,1,'r');
xlabel('Bandwidth (octave)');
xlim([0 4])
set(gca,'box','off');
ylabel('Numbert of PBIs')

%PANEL C
subplot(223)
[a,b]=hist(Figure4.Panel_c.BroadBand.IntegrationTime,0:.2:8);
bar(b,a,1,'b');
hold on
[a,b]=hist(Figure4.Panel_c.NarrowBand.IntegrationTime,0:.2:8);
bar(b,a,1,'r');
xlabel('Integration time (ms)');
xlim([1 5]);
set(gca,'box','off');
ylabel('Numbert of PBIs')

%PANEL D
subplot(224)
[a,b]=hist(Figure4.Panel_d.BroadBand.Latency,0:.3:8);
bar(b,a,1,'b');
hold on
[a,b]=hist(Figure4.Panel_d.NarrowBand.Latency,0:.3:8);
bar(b,a,1,'r');
xlim([3 9]);
xlabel('Latency');
set(gca,'box','off');
ylabel('Numbert of PBIs')

%PANELS E-H
%Formating
figure
fontsize=14;
colormap jet
iL = 37;

%PANEL E
subplot(221)
set(gca,'FontName','Helvetica')
set(gca,'FontSize',fontsize)
imagesc(Figure4.Panel_e.taxis,Figure4.Panel_e.faxis,Figure4.Panel_e.STRF)
caxis([-1 1]);
xlabel('Relative delay (ms)');
ylabel('Relative freq. (octave)');
set(gca,'ydir','normal')
set(gca,'box','off');
colormap (jet(64))
colorbar

%PANEL F
subplot(222)
set(gca,'FontName','Helvetica')
set(gca,'FontSize',fontsize)
imagesc(Figure4.Panel_f.taxis,Figure4.Panel_f.faxis,Figure4.Panel_f.STRF)
caxis([-1 1]);
xlabel('Relative delay (ms)');
ylabel('Relative freq. (octave)');
set(gca,'ydir','normal')
set(gca,'box','off');
colormap (jet(64))
colorbar

%PANEL G
subplot(223)
set(gca,'FontName','Helvetica')
set(gca,'FontSize',fontsize)
imagesc(Figure4.Panel_g.taxis,Figure4.Panel_g.faxis,Figure4.Panel_g.STRF)
caxis([-1 1]);
xlabel('Relative delay (ms)');
ylabel('Relative freq. (octave)');
set(gca,'ydir','normal')
set(gca,'box','off');
colormap (jet(64))
colorbar

%PANEL H
subplot(224)
set(gca,'FontName','Helvetica')
set(gca,'FontSize',fontsize)
imagesc(Figure4.Panel_h.taxis,Figure4.Panel_h.faxis,Figure4.Panel_h.STRF)
caxis([-1 1]);
xlabel('Relative delay (ms)');
ylabel('Relative freq. (octave)');
set(gca,'ydir','normal')
set(gca,'box','off');
colormap (jet(64))
colorbar
