# Supplementary material for: A temporal integration mechanism enhances frequency selectivity of broadband inputs to inferior colliculus
Source: PLoS Biol. 2019 Jun 24;17(6):e2005861. doi: 10.1371/journal.pbio.2005861 (PMC6611646; doi:10.1371/journal.pbio.2005861)
Supplement: S5 Code — (M) [file pbio.2005861.s013.m]

%Script to generate Figure 5 Data - Chen et al - PLOS BIO
%

%LOADING DATA
load S5_Data.mat

%Formating
figure
fontsize=14;
colormap jet
iL = 37;

%PANEL A
figure
markertype1='o';
markertype2='^';
markersize=4;
color1='k';
color2=[1 1 1]*.6;
subplot(321)
set(gca,'FontName','Helvetica')
set(gca,'FontSize',fontsize)
plot(Figure5.Panel_a.AdjacentTetrode.BroadBand.PBI,Figure5.Panel_a.AdjacentTetrode.BroadBand.ICN,markertype1,'color',color2,'markersize',markersize)
hold on
plot(Figure5.Panel_a.SameTetrode.BroadBand.PBI,Figure5.Panel_a.SameTetrode.BroadBand.ICN,markertype1,'color',color1,'markersize',markersize)
plot(Figure5.Panel_a.AdjacentTetrode.NarrowBand.PBI,Figure5.Panel_a.AdjacentTetrode.NarrowBand.ICN,markertype2,'color',color2,'markersize',markersize)
plot(Figure5.Panel_a.SameTetrode.NarrowBand.PBI,Figure5.Panel_a.SameTetrode.NarrowBand.ICN,markertype2,'color',color1,'markersize',markersize)
plot(0:15,0:15,'k-.')
axis([3 15 3 15])
title('Latency (ms)');
xlabel('PIN');ylabel('ICN');
set(gca,'box','off');
set(gca,'XTick',[5 10 15])
set(gca,'YTick',[5 10 15])
pbaspect([1 1 1])

%PANEL B
subplot(322)
set(gca,'FontName','Helvetica')
set(gca,'FontSize',fontsize)
plot(Figure5.Panel_b.AdjacentTetrode.BroadBand.PBI,Figure5.Panel_b.AdjacentTetrode.BroadBand.ICN,markertype1,'color',color2,'markersize',markersize)
hold on
plot(Figure5.Panel_b.SameTetrode.BroadBand.PBI,Figure5.Panel_b.SameTetrode.BroadBand.ICN,markertype1,'color',color1,'markersize',markersize)
plot(Figure5.Panel_b.AdjacentTetrode.NarrowBand.PBI,Figure5.Panel_b.AdjacentTetrode.NarrowBand.ICN,markertype2,'color',color2,'markersize',markersize)
plot(Figure5.Panel_b.SameTetrode.NarrowBand.PBI,Figure5.Panel_b.SameTetrode.NarrowBand.ICN,markertype2,'color',color1,'markersize',markersize)
plot(0:15,0:15,'k-.')
axis([0 15 0 15])
title('Integration time (ms)');
xlabel('PIN');ylabel('ICN');
set(gca,'box','off');
pbaspect([1 1 1])

%PANEL C
subplot(323)
set(gca,'FontName','Helvetica')
set(gca,'FontSize',fontsize)
plot(Figure5.Panel_c.AdjacentTetrode.BroadBand.PBI,Figure5.Panel_c.AdjacentTetrode.BroadBand.ICN,markertype1,'color',color2,'markersize',markersize)
hold on
plot(Figure5.Panel_c.SameTetrode.BroadBand.PBI,Figure5.Panel_c.SameTetrode.BroadBand.ICN,markertype1,'color',color1,'markersize',markersize)
plot(Figure5.Panel_c.AdjacentTetrode.NarrowBand.PBI,Figure5.Panel_c.AdjacentTetrode.NarrowBand.ICN,markertype2,'color',color2,'markersize',markersize)
plot(Figure5.Panel_c.SameTetrode.NarrowBand.PBI,Figure5.Panel_c.SameTetrode.NarrowBand.ICN,markertype2,'color',color1,'markersize',markersize)
plot(0:5,0:5,'k-.')
axis([0 4 0 4]);
title('Jitter (ms)');
xlabel('PIN');ylabel('ICN');
set(gca,'box','off');
pbaspect([1 1 1])

%PANEL D
subplot(324)
set(gca,'FontName','Helvetica')
set(gca,'FontSize',fontsize)
plot(Figure5.Panel_d.AdjacentTetrode.BroadBand.PBI,Figure5.Panel_d.AdjacentTetrode.BroadBand.ICN,markertype1,'color',color2,'markersize',markersize)
hold on
plot(Figure5.Panel_d.SameTetrode.BroadBand.PBI,Figure5.Panel_d.SameTetrode.BroadBand.ICN,markertype1,'color',color1,'markersize',markersize)
plot(Figure5.Panel_d.AdjacentTetrode.NarrowBand.PBI,Figure5.Panel_d.AdjacentTetrode.NarrowBand.ICN,markertype2,'color',color2,'markersize',markersize)
plot(Figure5.Panel_d.SameTetrode.NarrowBand.PBI,Figure5.Panel_d.SameTetrode.NarrowBand.ICN,markertype2,'color',color1,'markersize',markersize)
plot(0:400,0:400,'k-.')
title('Characteristic temporal mod. freq. (Hz)');
xlabel('PIN');ylabel('ICN');
set(gca,'box','off');
pbaspect([1 1 1])

%PANEL E
subplot(325)
set(gca,'FontName','Helvetica')
set(gca,'FontSize',fontsize)
plot(Figure5.Panel_e.AdjacentTetrode.BroadBand.PBI,Figure5.Panel_e.AdjacentTetrode.BroadBand.ICN,markertype1,'color',color2,'markersize',markersize)
hold on
plot(Figure5.Panel_e.SameTetrode.BroadBand.PBI,Figure5.Panel_e.SameTetrode.BroadBand.ICN,markertype1,'color',color1,'markersize',markersize)
plot(Figure5.Panel_e.AdjacentTetrode.NarrowBand.PBI,Figure5.Panel_e.AdjacentTetrode.NarrowBand.ICN,markertype2,'color',color2,'markersize',markersize)
plot(Figure5.Panel_e.SameTetrode.NarrowBand.PBI,Figure5.Panel_e.SameTetrode.NarrowBand.ICN,markertype2,'color',color1,'markersize',markersize)
title('Bandwidth (octave)');
xlabel('PIN');ylabel('ICN');
set(gca,'box','off');
plot(0:3,0:3,'k-.')
axis([0 3 0 3]);
pbaspect([1 1 1])

%PANEL F
subplot(326)
set(gca,'FontName','Helvetica')
set(gca,'FontSize',fontsize)
plot(Figure5.Panel_f.AdjacentTetrode.BroadBand.PBI,Figure5.Panel_f.AdjacentTetrode.BroadBand.ICN,markertype1,'color',color2,'markersize',markersize)
hold on
plot(Figure5.Panel_f.SameTetrode.BroadBand.PBI,Figure5.Panel_f.SameTetrode.BroadBand.ICN,markertype1,'color',color1,'markersize',markersize)
plot(Figure5.Panel_f.AdjacentTetrode.NarrowBand.PBI,Figure5.Panel_f.AdjacentTetrode.NarrowBand.ICN,markertype2,'color',color2,'markersize',markersize)
plot(Figure5.Panel_f.SameTetrode.NarrowBand.PBI,Figure5.Panel_f.SameTetrode.NarrowBand.ICN,markertype2,'color',color1,'markersize',markersize)
title('Characteristic mod. freq. (cycle/oct)');
xlabel('PIN');ylabel('ICN');
set(gca,'box','off');
plot(0:3,0:3,'k-.')
axis([0 3 0 3]);
legend('Adjacent Tetrode BB-PBI','Same Tetrode BB-PBI','Adjacent Tetrode NB-PBI','Same Tetrode NB-PBI')
pbaspect([1 1 1])
