# Supplementary material for: A temporal integration mechanism enhances frequency selectivity of broadband inputs to inferior colliculus
Source: PLoS Biol. 2019 Jun 24;17(6):e2005861. doi: 10.1371/journal.pbio.2005861 (PMC6611646; doi:10.1371/journal.pbio.2005861)
Supplement: S6 Code — (M) [file pbio.2005861.s014.m]

%Script to generate Figure 6 Data - Chen et al - PLOS BIO
%

%LOADING DATA
load ./S6_Data.mat

%Formating
figure
fontsize=14;
colormap jet
iL = 37;

%PANEL B
subplot 231
imagesc(Figure6.Panel_b.taxis,Figure6.Panel_b.faxis,Figure6.Panel_b.STRF);
caxis([-1 1]);
set(gca,'ydir','normal')
xlabel('Relative delay (ms)');
ylabel('Relative freq. (octave)');
set(gca,'box','off');
title ('BB-PBI')
xlim ([-3 5]);
colormap(ColorMap);

%PANEL C
subplot 232
imagesc(Figure6.Panel_c.taxis,Figure6.Panel_c.faxis,Figure6.Panel_c.STRF);
caxis([-1 1]);
set(gca,'ydir','normal')
xlabel('Relative delay (ms)');
ylabel('Relative freq. (octave)');
set(gca,'box','off');
title ('Jittered BB-PBI')
xlim ([-3 5]);
colormap(ColorMap);

%PANEL D
subplot 233
imagesc(Figure6.Panel_d.taxis,Figure6.Panel_d.faxis,Figure6.Panel_d.STRF);
caxis([-1 1]);
set(gca,'ydir','normal')
xlabel('Relative delay (ms)');
ylabel('Relative freq. (octave)');
set(gca,'box','off');
title ('BB-PBI Paired ICN')
xlim ([-3 5]);
colormap(ColorMap);

%PANEL F
subplot 234
imagesc(Figure6.Panel_f.taxis,Figure6.Panel_f.faxis,Figure6.Panel_f.STRF);
caxis([-1 1]);
set(gca,'ydir','normal')
xlabel('Relative delay (ms)');
ylabel('Relative freq. (octave)');
set(gca,'box','off');
title ('NB-PBI')
xlim ([-3 5]);
colormap(ColorMap);

%PANEL G
subplot 235
imagesc(Figure6.Panel_g.taxis,Figure6.Panel_g.faxis,Figure6.Panel_g.STRF);
caxis([-1 1]);
set(gca,'ydir','normal')
xlabel('Relative delay (ms)');
ylabel('Relative freq. (octave)');
set(gca,'box','off');
title ('Jittered NB-PBI')
xlim ([-3 5]);
colormap(ColorMap);

%PANEL H
subplot 236
imagesc(Figure6.Panel_h.taxis,Figure6.Panel_h.faxis,Figure6.Panel_h.STRF);
caxis([-1 1]);
set(gca,'ydir','normal')
xlabel('Relative delay (ms)');
ylabel('Relative freq. (octave)');
set(gca,'box','off');
title ('NB-PBI Paired ICN')
xlim ([-3 5]);
colormap(ColorMap);


%PANELS E AND I 

%Formating
figure
fontsize=14;
colormap jet
iL = 37;

%PANEL E
subplot 222
plot(Figure6.Panel_e.BBPBI,Figure6.Panel_e.ICN,'o')
hold on
plot(Figure6.Panel_e.BBPBI,Figure6.Panel_e.BBPBIJittered,'ro')
plot([0 3],[0 3],'k-.')
title('BBPBI')
legend('PBI paired ICN STRF','PBI spike-Jittered STRF')
box off

%PANEL I
subplot 224
plot(Figure6.Panel_i.NBPBI,Figure6.Panel_i.ICN,'^')
hold on
plot(Figure6.Panel_i.NBPBI,Figure6.Panel_i.NBPBIJittered,'r^')
plot([0 3],[0 3],'k-.')
box off
title('NBPBI')
