# Supplementary material for: A temporal integration mechanism enhances frequency selectivity of broadband inputs to inferior colliculus
Source: PLoS Biol. 2019 Jun 24;17(6):e2005861. doi: 10.1371/journal.pbio.2005861 (PMC6611646; doi:10.1371/journal.pbio.2005861)
Supplement: S7 Code — (M) [file pbio.2005861.s015.m]

%Script to generate Figure 7 Data - Chen et al - PLOS BIO
%

%LOADING DATA
load S7_Data.mat

%Formating
figure
fontsize=14;
colormap jet
iL = 37;

%PANEL A
subplot(221)
imagesc(Figure7.Panel_a.taxis,Figure7.Panel_a.faxis,Figure7.Panel_a.STRF)
set(gca,'YDir','normal')
axis([-3 5 -2 2])
xlabel('Relative delay (ms)')
ylabel('Relative freq. (octave)')
title('BB-PBI STRF')
colormap jet
caxis([-1 1])

%Formating
figure
fontsize=14;
colormap jet
iL = 37;

%PANEL B
subplot(221)
plot(Figure7.Panel_b.faxis,Figure7.Panel_b.Excitation,'r');
hold on
plot(Figure7.Panel_b.faxis,-Figure7.Panel_b.LeadingInhibition,'g');
plot(Figure7.Panel_b.faxis,-Figure7.Panel_b.LaggingInhibition,'color',[165,42,42]/256);
plot(Figure7.Panel_b.faxis,-Figure7.Panel_b.LaggingInhibition-Figure7.Panel_b.LeadingInhibition,'b')
%plot(efaxiss,model,'m')
legend ('excitation','leading inhibition', 'lagging inhibition', 'summed inhibition')
xlabel('Relative freq. (octave)');
%legend boxoff
set(gca,'box','off');

%PANEL C
subplot(222)
plot(Figure7.Panel_c.faxis,Figure7.Panel_c.Predicted,'m')
hold on
plot(Figure7.Panel_c.faxis,Figure7.Panel_c.ICN,'k')
legend ('Predicted ICN' ,'real ICN')
%legend boxoff
xlabel('Relative freq. (octave)');
set(gca,'box','off');
