# Supplementary material for: A temporal integration mechanism enhances frequency selectivity of broadband inputs to inferior colliculus
Source: PLoS Biol. 2019 Jun 24;17(6):e2005861. doi: 10.1371/journal.pbio.2005861 (PMC6611646; doi:10.1371/journal.pbio.2005861)
Supplement: S8 Code — (M) [file pbio.2005861.s016.m]

%Script to generate Figure 8 Data - Chen et al - PLOS BIO
%

%LOADING DATA
load S8_Data.mat

%Formating
figure
fontsize=14;
colormap jet
iL = 37;

%PANEL B
subplot(221)
imagesc(Figure8.Panel_b.taxis,Figure8.Panel_b.faxis,Figure8.Panel_b.STRF)
colormap jet
Max=max(max(abs(Figure8.Panel_b.STRF)));
caxis([-Max Max])
set(gca,'YDir','normal')
ylabel('Relative Frequency (octave)')
xlabel('Delay (ms)')


%Formating
figure
fontsize=14;
colormap jet
iL = 37;

%PANELS C-H
subplot 231
set(gca,'FontName','Helvetica')
set(gca,'FontSize',fontsize)
set(gca,'FontName','Helvetica')
set(gca,'FontSize',fontsize)
imagesc(Figure8.Panel_c.taxis,Figure8.Panel_c.faxis,Figure8.Panel_c.STRF);
set(gca,'ydir','normal');
caxis( [-1 1])   
set(gca,'box','off');
axis([0 35 0 5])

subplot 232
set(gca,'FontName','Helvetica')
set(gca,'FontSize',fontsize)
set(gca,'FontName','Helvetica')
set(gca,'FontSize',fontsize)
imagesc(Figure8.Panel_d.taxis,Figure8.Panel_d.faxis,Figure8.Panel_d.STRF);
set(gca,'ydir','normal');
caxis( [-1 1])   
set(gca,'box','off');
axis([0 35 0 5])

subplot 233
set(gca,'FontName','Helvetica')
set(gca,'FontSize',fontsize)
set(gca,'FontName','Helvetica')
set(gca,'FontSize',fontsize)
imagesc(Figure8.Panel_e.taxis,Figure8.Panel_e.faxis,Figure8.Panel_e.STRF);
set(gca,'ydir','normal');
caxis( [-1 1])   
set(gca,'box','off');
axis([0 35 0 5])

subplot 234
set(gca,'FontName','Helvetica')
set(gca,'FontSize',fontsize)
set(gca,'FontName','Helvetica')
set(gca,'FontSize',fontsize)
imagesc(Figure8.Panel_f.taxis,Figure8.Panel_f.faxis,Figure8.Panel_f.STRF);
set(gca,'ydir','normal');
caxis( [-1 1])   
set(gca,'box','off');
axis([0 35 0 5])
xlabel('Delay (ms)')
ylabel('Frequency (octave)')

subplot 235
set(gca,'FontName','Helvetica')
set(gca,'FontSize',fontsize)
set(gca,'FontName','Helvetica')
set(gca,'FontSize',fontsize)
imagesc(Figure8.Panel_g.taxis,Figure8.Panel_g.faxis,Figure8.Panel_g.STRF);
set(gca,'ydir','normal');
caxis( [-1 1])   
set(gca,'box','off');
axis([0 35 0 5])

subplot 236
set(gca,'FontName','Helvetica')
set(gca,'FontSize',fontsize)
set(gca,'FontName','Helvetica')
set(gca,'FontSize',fontsize)
imagesc(Figure8.Panel_h.taxis,Figure8.Panel_h.faxis,Figure8.Panel_h.STRF);
set(gca,'ydir','normal');
caxis( [-1 1])   
set(gca,'box','off');
axis([0 35 0 5])

%PANELS J & I
figure
subplot 221
plot(Figure8.Panel_i.BBPBI,Figure8.Panel_i.ICN,'o')
hold on
plot(Figure8.Panel_i.BBPBI,Figure8.Panel_i.Predicted,'ro')
plot([0 3],[0 3],'k-.')
title('BBPBI')
legend('real','temporal integration model')
box off
xlabel('BB-PBI BW (octave)')
ylabel('ICN BW (octave)')

subplot 222
plot(Figure8.Panel_j.NBPBI,Figure8.Panel_j.ICN,'^')
hold on
plot(Figure8.Panel_j.NBPBI,Figure8.Panel_j.Predicted,'r^')
plot([0 3],[0 3],'k-.')
title('NBPBI')
legend('real','temporal integration model')
box off
xlabel('NB-PBI BW (octave)')
ylabel('ICN BW (octave)')


    

    
